# Supplementary material for: Para-selective nitrobenzene amination lead by C(sp2)-H/N-H oxidative cross-coupling through aminyl radical
Source: Nat Commun. 2024 May 17;15:4186. doi: 10.1038/s41467-024-48540-6 (PMC11101647; doi:10.1038/s41467-024-48540-6)
Supplement: Supplementary file 3 — Source Data [file 41467_2024_48540_MOESM3_ESM.xlsx]

## Sheet: Sheet1
Cartesian Coordinates
O2(triplet)
O -1.40427400 0.93886500 0.00000000
O -0.20149000 0.93886500 0.00000000
NaO2
O -1.03548500 0.21332300 0.00000000
O 0.00000000 1.05704700 0.00000000
Na 0.75308000 -0.92390600 0.00000000
tBuONa
C -1.14424800 -1.33781600 0.54541600
C -0.61446600 -0.00005300 -0.00003800
H -0.77115200 -2.15967000 -0.07768700
H -0.77022500 -1.49015100 1.56508500
H -2.24092300 -1.38816800 0.56632000
C -1.14136200 1.14186100 0.88661400
C -1.14367900 0.19754400 -1.43123300
H -0.76592300 2.10062700 0.50879600
H -2.23791400 1.18743700 0.92043100
H -0.76759800 1.01199600 1.90948600
H -2.24034700 0.20566200 -1.48510300
H -0.76957600 1.14782300 -1.83111100
H -0.77069400 -0.60945600 -2.07350500
O 0.75407400 -0.00161400 -0.00064300
Na 2.68766200 -0.00021900 -0.00019400
tBuOH
C 0.02020800 -1.35632900 -0.58878400
C 0.01746800 0.02409900 0.06519900
H 0.91927500 -1.91876400 -0.30500300
H -0.85615300 -1.92739600 -0.26614400
H 0.00683500 -1.28258800 -1.68185500
C -1.24688000 0.78912100 -0.29736300
C 1.26140600 0.81503900 -0.33499300
H -1.25526100 1.76184800 0.20437500
H -1.30888900 0.95080600 -1.37828300
H -2.13071500 0.23005400 0.02554700
H 1.30056000 0.98088800 -1.41729700
H 1.26736700 1.78722400 0.16806200
H 2.17356100 0.27543600 -0.04864600
O -0.02929100 -0.11496800 1.48368100
H 0.76492600 -0.59981600 1.74738300
int1(1a-1)
C 2.07093400 -2.36876700 -0.49506600
C 1.11282200 -1.41681500 -0.82974000
C 1.33887900 -0.03817000 -0.59270700
C 2.57613500 0.35058500 -0.01860500
C 3.51551100 -0.62707600 0.29935800
C 3.28472500 -1.98324100 0.07397000
H 1.87124000 -3.41770600 -0.70178300
H 0.17219500 -1.70626200 -1.29419600
C 2.81114800 1.80903700 0.27129100
H 4.45510100 -0.31034700 0.74942400
H 4.03981400 -2.72090400 0.32715000
C 1.48833500 2.50869200 0.57136400
C 0.51248100 2.26486300 -0.57432300
H 3.51443200 1.91798000 1.10542300
H 1.06320300 2.11419800 1.50601000
H 0.87229400 2.79906800 -1.46661800
H 3.28087300 2.29532000 -0.59630100
H 1.63936900 3.58412500 0.71478300
H -0.47607800 2.67002000 -0.33542200
N 0.34019300 0.85778400 -0.87666000
H -0.61791500 0.47958000 -0.66036800
C -3.42434100 -0.83843900 -1.31924300
C -3.12215400 -0.13596400 0.01340300
H -2.81972000 -0.39288700 -2.11822400
H -3.15493900 -1.89904800 -1.24440400
H -4.48115000 -0.76896200 -1.60709600
C -3.97164800 -0.77624400 1.12114300
C -3.49578900 1.35056500 -0.10337200
H -3.76060600 -0.28390700 2.07893000
H -5.04953100 -0.70422900 0.92779600
H -3.71155000 -1.83846000 1.21645100
H -4.56134700 1.50568900 -0.31536800
H -3.24976700 1.86478100 0.83348300
H -2.91738700 1.81853000 -0.90977700
O -1.78188700 -0.26204900 0.31323600
Na -0.21972800 -1.04625800 1.35600100
ts1(1a-1)
C 1.98459200 -2.45558700 -0.26376900
C 0.96524900 -1.50925600 -0.33021100
C 1.23614900 -0.10966500 -0.28467900
C 2.60912000 0.27893800 -0.20423800
C 3.59681200 -0.69267700 -0.13373600
C 3.31373500 -2.06125600 -0.15535300
H 1.72970000 -3.51189500 -0.32167500
H -0.06429300 -1.82454000 -0.50294700
C 2.94348800 1.74829900 -0.16658100
H 4.63298700 -0.36429000 -0.05495400
H 4.11372200 -2.79326000 -0.10531100
C 1.78739200 2.55148900 0.42188400
C 0.49695500 2.17952500 -0.30304500
H 3.86681600 1.91066300 0.40346000
H 1.68092300 2.31967200 1.49267100
H 0.58336900 2.51263300 -1.35311400
H 3.14329800 2.11523900 -1.18449300
H 1.98021700 3.62786200 0.34267700
H -0.35365300 2.72889100 0.12166700
N 0.19807000 0.76875100 -0.23103800
H -1.09011300 0.35070400 0.03915900
C -2.92524300 -0.93702700 -1.43625600
C -3.16078100 -0.12564000 -0.16008500
H -2.11437600 -0.49097600 -2.02292500
H -2.63762200 -1.96393700 -1.18209900
H -3.82354000 -0.97719200 -2.06319700
C -4.23601900 -0.78661100 0.69618000
C -3.57328000 1.30473700 -0.51524900
H -4.38855400 -0.21350000 1.61766900
H -5.19242500 -0.84917800 0.16483800
H -3.92657100 -1.80224500 0.96924900
H -4.51075900 1.32835600 -1.08296900
H -3.70547400 1.89291900 0.39949500
H -2.79501700 1.78399800 -1.12023600
O -1.97505600 -0.08920400 0.59834900
Na -0.26760700 -0.61447000 1.75312200
int2(1a-1)
C 1.92905500 -2.48209900 -0.20837100
C 0.93932700 -1.50294500 -0.22995000
C 1.25216300 -0.10971300 -0.22091400
C 2.64177000 0.23149000 -0.23408400
C 3.59958200 -0.77066600 -0.20447300
C 3.27374100 -2.13036700 -0.18404100
H 1.63733800 -3.53024800 -0.23570300
H -0.10618000 -1.79072100 -0.35301100
C 3.02898600 1.68849600 -0.24337500
H 4.64871000 -0.47509700 -0.19347200
H 4.05210300 -2.88686400 -0.16784100
C 1.93268300 2.54290800 0.38512400
C 0.59351200 2.19088700 -0.25777000
H 3.98525800 1.82824200 0.27653500
H 1.87781800 2.34142400 1.46572300
H 0.64076600 2.48074900 -1.32404600
H 3.19033600 2.02938100 -1.27717800
H 2.15362800 3.61044800 0.26585100
H -0.21062100 2.79526700 0.18347300
N 0.24235100 0.79659100 -0.11443700
H -1.24363400 0.38113700 0.10990700
C -2.89393800 -0.97547700 -1.41383600
C -3.21525500 -0.11042400 -0.19510800
H -2.05605700 -0.54517600 -1.97355400
H -2.61061200 -1.98593600 -1.09781200
H -3.75481800 -1.05481300 -2.08722200
C -4.31457500 -0.74924200 0.64276100
C -3.62186900 1.29633500 -0.63318900
H -4.52194700 -0.13595900 1.52651800
H -5.24109100 -0.85346200 0.06795100
H -4.00343600 -1.74516300 0.97824000
H -4.52404500 1.27828800 -1.25505800
H -3.81617900 1.92147600 0.24483000
H -2.81590500 1.76081300 -1.21265000
O -2.06742100 -0.01941000 0.63156900
Na -0.30087400 -0.50543100 1.79912400
int3(1a-1)
Na -0.21307700 -2.55131300 0.76597800
C 2.53698200 -0.37968200 -0.23967900
C 1.31495100 -0.99263100 -0.51036400
C 0.06255500 -0.30945200 -0.37108500
C 0.14775200 1.08047500 -0.01773300
C 1.37798600 1.65262200 0.25419500
C 2.58575900 0.94721200 0.16570500
H 3.45703100 -0.94375200 -0.38191200
H 1.30647700 -1.97488000 -0.99512000
C -1.13102900 1.86992900 0.09503800
H 1.39802600 2.70084000 0.55381200
H 3.53081600 1.43582500 0.38122600
C -2.30105600 0.95080600 0.43076300
C -2.30546000 -0.23054500 -0.53923900
H -1.02147800 2.66264500 0.84632900
H -2.19155000 0.57186300 1.45794500
H -2.49413900 0.16464700 -1.55524800
H -1.34663800 2.37836800 -0.85708500
H -3.25158000 1.49683000 0.38535300
H -3.15347000 -0.89255600 -0.31777200
N -1.08861200 -1.00968400 -0.50698400
int4(1a-1)
Na -2.49980100 -0.06110200 0.05910500
C 1.46105800 2.52743600 -0.05501100
C 0.45568000 1.58598700 -0.00314300
C 0.73571500 0.19022800 0.06895500
C 2.11297300 -0.20807000 0.06931000
C 3.10280900 0.76111900 0.00808100
C 2.80058200 2.12176700 -0.04768800
H 1.21099700 3.58351600 -0.10416100
H -0.58501200 1.90602400 -0.01049000
C 2.44908500 -1.67228400 0.11649500
H 4.14341700 0.44228600 -0.00092000
H 3.59796300 2.85715900 -0.09387500
C 1.29941600 -2.49191300 -0.45199000
C 0.00884700 -2.07835300 0.24342600
H 3.38244500 -1.86145200 -0.42654500
H 1.20400300 -2.30411600 -1.52923700
H 0.08200800 -2.34213000 1.31429300
H 2.62913600 -1.97944000 1.15832300
H 1.47341200 -3.56513300 -0.31792200
H -0.83930900 -2.65455400 -0.14991400
N -0.30274900 -0.66730900 0.12878900
O -4.61252800 0.44504300 0.57543800
O -4.54234700 0.41066100 -0.71066700
1a-1
C 2.53653600 -0.69104700 0.03933000
C 1.33301700 -1.37985200 0.05888800
C 0.11091400 -0.69319900 0.01912200
C 0.11359100 0.71380300 -0.04276600
C 1.33634400 1.38154300 -0.05057600
C 2.54836500 0.70097800 -0.01468500
H 3.47020900 -1.24660500 0.06916700
H 1.32619600 -2.46692300 0.11328200
C -1.18932500 1.47356600 -0.11174400
H 1.32967300 2.46950000 -0.09082300
H 3.48671200 1.24723200 -0.02511900
C -2.36461700 0.62864400 0.37031700
C -2.31571600 -0.74339000 -0.28561600
H -1.11481700 2.39492800 0.47857800
H -2.31212500 0.49659200 1.45762500
H -2.41149000 -0.62723400 -1.38025000
H -1.37541500 1.79081500 -1.14841200
H -3.31524600 1.12144400 0.13953800
H -3.15226200 -1.36394400 0.05359900
N -1.08251400 -1.39937600 0.09005700
H -1.00850600 -2.36644800 -0.19120900
1a-1-radical
C 2.51725200 -0.68981300 0.08594200
C 1.33126100 -1.39209900 0.04663700
C 0.07792500 -0.72071700 -0.04381500
C 0.07558200 0.71224000 -0.09342700
C 1.28284500 1.39158100 -0.05038900
C 2.49907600 0.71009400 0.03694500
H 3.46357000 -1.21891600 0.15524700
H 1.30471600 -2.47691100 0.08243600
C -1.24231400 1.42450000 -0.19524100
H 1.27773200 2.47943500 -0.08249300
H 3.42994800 1.26905300 0.07116700
C -2.33685100 0.57778200 0.44045000
C -2.29743900 -0.82688800 -0.15218600
H -1.17555400 2.41524700 0.26926600
H -2.17051300 0.51588700 1.52372400
H -2.58865600 -0.78495100 -1.21698800
H -1.48639900 1.59349700 -1.25570000
H -3.32451400 1.02661800 0.28657800
H -3.03740700 -1.47829300 0.32901300
N -1.01956400 -1.49439200 -0.08739300
2a
C -1.81190600 -1.20935500 0.00010200
C -0.42255500 -1.21759700 0.00008500
C 0.24638900 0.00000100 -0.00000100
C -0.42255500 1.21759600 -0.00008500
C -1.81190800 1.20935400 -0.00010200
C -2.50472800 0.00000000 0.00000100
H -2.35467100 -2.14965500 0.00019500
H 0.14849500 -2.13841200 0.00012900
H 0.14849100 2.13841400 -0.00013000
H -2.35466900 2.14965600 -0.00019500
H -3.59095500 -0.00000200 0.00000100
N 1.71016400 0.00000000 -0.00000200
O 2.27473400 1.08206900 0.00023900
O 2.27473300 -1.08207000 -0.00023700
TS1
C -1.42071200 -1.67829800 0.62298600
C -2.65805400 -1.31769600 0.15671200
C -3.01668100 0.03776700 0.14891700
C -2.17159900 1.02292600 0.68113800
C -0.92975000 0.66328300 1.13651600
C -0.43764000 -0.68335400 0.98391600
H -1.15337700 -2.72887200 0.67139000
H -3.38200000 -2.05220900 -0.17598500
H -2.53361700 2.04245300 0.74655300
H -0.27814600 1.41046200 1.57688700
H 0.29228700 -0.98852900 1.73513600
N -4.32052600 0.41917500 -0.34224200
O -4.61630800 1.60801100 -0.31144600
O -5.05321400 -0.46734900 -0.76471800
C 2.30073900 2.61403600 -0.40618400
C 1.40958600 1.56158000 -0.51442100
C 1.80682500 0.23741500 -0.23543900
C 3.16341800 -0.00982700 0.08678600
C 4.04959400 1.06098900 0.16703200
C 3.62872600 2.36883000 -0.04944100
H 1.97013900 3.62658800 -0.61983900
H 0.38467800 1.72899700 -0.82837800
C 3.63131800 -1.43228600 0.20977800
H 5.09420500 0.85905400 0.39470600
H 4.33663300 3.18892000 0.02841000
C 2.78827000 -2.29334500 -0.72222900
C 1.32726800 -2.13919600 -0.33129900
H 4.69783800 -1.49874500 -0.03235600
H 2.94072400 -1.97380200 -1.76020900
H 1.21935500 -2.56455700 0.68019600
H 3.51997400 -1.79624500 1.24255300
H 3.06664800 -3.35126900 -0.65786200
H 0.67552200 -2.73009200 -0.98728300
N 0.84587900 -0.75837700 -0.37393100
TS1'
C 0.85921800 1.99366500 -0.69709000
C 0.99446700 0.55232100 -0.64896700
C 2.28012800 0.11772100 -0.15888600
C 3.04195800 0.91013300 0.68600900
C 2.68808500 2.24167900 0.86432000
C 1.64362200 2.79404400 0.08922800
H 0.08083000 2.41871100 -1.32125200
H 0.63987000 0.00653300 -1.52111800
H 3.93892700 0.49468700 1.13061600
H 3.27973200 2.87636300 1.51611700
H 1.48722500 3.86951100 0.09598600
N 2.80309200 -1.15495300 -0.57072700
O 3.82341300 -1.56819600 -0.03224200
O 2.21090600 -1.75827900 -1.46728000
C -3.26800000 1.90644300 -0.11888800
C -1.97460100 1.53771500 0.20268000
C -1.56943200 0.18506700 0.18534400
C -2.55266600 -0.80626600 -0.07145700
C -3.85240600 -0.41227100 -0.37571000
C -4.21437000 0.92927200 -0.43294400
H -3.54911900 2.95578700 -0.10479800
H -1.24902000 2.28500400 0.50026100
C -2.20401300 -2.25536700 0.11913800
H -4.59952900 -1.18191900 -0.55762500
H -5.23335000 1.20973800 -0.68328900
C -1.11066100 -2.34951500 1.17494700
C 0.06758500 -1.52141700 0.69475400
H -3.09910400 -2.81749400 0.40830900
H -1.48279500 -1.97606000 2.13695600
H 0.41034200 -1.96236000 -0.25157600
H -1.84057300 -2.69937600 -0.81940400
H -0.78173400 -3.38370200 1.32263200
H 0.91517000 -1.57577100 1.39068800
N -0.25522200 -0.10893200 0.52484000
INT1
C -1.05129700 -1.04830200 -1.28198800
C -2.31157000 -0.54471000 -1.21576200
C -2.86543800 -0.21048800 0.04319900
C -2.12386500 -0.32712100 1.24299600
C -0.86746500 -0.84202200 1.20693000
C -0.24889700 -1.37200700 -0.05544100
H -0.58681300 -1.27720300 -2.23651900
H -2.90258200 -0.35888400 -2.10499700
H -2.57543400 0.02280200 2.16403400
H -0.27180000 -0.91001400 2.11293200
H -0.29544100 -2.47611900 0.02842600
N -4.20083600 0.31852700 0.09777700
O -4.65009900 0.62189400 1.19884500
O -4.81365600 0.43133900 -0.95967900
C 1.19873900 2.62300700 -0.26764500
C 0.74685600 1.31109500 -0.30857400
C 1.62795800 0.23324300 -0.12619400
C 2.99379700 0.51198900 0.09916300
C 3.41997900 1.83793800 0.12551000
C 2.54301000 2.90126500 -0.04846200
H 0.48563100 3.43014400 -0.41146700
H -0.30423200 1.12783300 -0.49464000
C 3.99058800 -0.59877800 0.31164900
H 4.47795500 2.03184900 0.29234800
H 2.90309200 3.92508000 -0.01852200
C 3.47302200 -1.91233300 -0.25139300
C 2.06066000 -2.14999800 0.24827600
H 4.94859500 -0.33069800 -0.14887400
H 3.45773800 -1.87538100 -1.34729800
H 2.07021800 -2.23567200 1.35057200
H 4.19045300 -0.71977100 1.38645700
H 4.11481100 -2.74872800 0.04560800
H 1.67652500 -3.09796200 -0.14572100
N 1.17296000 -1.09135600 -0.20052500
TS2
C 0.71090400 0.02591700 -1.17291500
C 1.95721100 -0.53398200 -1.18321400
C 2.47612200 -1.09114600 0.02104400
C 1.62492000 -1.31269900 1.13843800
C 0.40036600 -0.71397100 1.15316700
C 0.00254800 0.19763300 0.08436100
H 0.26457800 0.43666800 -2.07290000
H 2.55509000 -0.59375800 -2.08772200
H 1.99782100 -1.89984000 1.96976400
H -0.26359600 -0.81813100 2.00639700
H 0.73700600 1.22603100 0.49339800
N 3.84218200 -1.31479400 0.13953400
O 4.28555900 -2.04402600 1.03323800
O 4.60774500 -0.67393500 -0.66752300
C -3.12520400 -2.57658400 -0.54085200
C -2.10384300 -1.64295500 -0.42466600
C -2.38302700 -0.31045300 -0.07649100
C -3.72654700 0.06650800 0.14123600
C -4.72921400 -0.88795900 0.00175400
C -4.44977100 -2.21024200 -0.32749200
H -2.87546100 -3.60001400 -0.80817700
H -1.07944100 -1.94931800 -0.60971600
C -4.05481200 1.49194600 0.49738600
H -5.75983800 -0.57654900 0.16233900
H -5.25101600 -2.93676800 -0.42200500
C -3.01283700 2.43352100 -0.09008300
C -1.62935700 2.01166300 0.36909800
H -5.05821400 1.74498600 0.13606700
H -3.05736800 2.39868500 -1.18562900
H -1.53900400 2.17040300 1.45790300
H -4.07777300 1.61752400 1.59023300
H -3.19429900 3.46904000 0.21708300
H -0.86464500 2.63388800 -0.11016600
N -1.35866400 0.62658600 0.02353800
O 1.73700900 2.08433100 0.69642400
O 1.90417900 2.65580400 -0.46645700
Na 3.82371300 1.42127700 -0.38076900
INT2(triplet)
C 0.04647700 -1.20074300 -1.26562500
C -1.31893700 -0.99990300 -1.35412200
C -1.93754900 -0.07938600 -0.49232600
C -1.17385400 0.62750100 0.45171700
C 0.18762000 0.39986800 0.53414000
C 0.82163400 -0.51115300 -0.32371900
H 0.53597800 -1.89230000 -1.94581500
H -1.92447400 -1.52435800 -2.08315400
H -1.66785600 1.33439300 1.10690700
H 0.78270500 0.93795300 1.26604900
H -4.52405000 0.36297000 1.39636800
N -3.30197600 0.12563200 -0.57876100
O -3.88292800 1.00262100 0.22611800
O -4.02126700 -0.48449800 -1.44795700
C 3.75131900 2.56188500 -0.54157500
C 2.83360200 1.52571400 -0.62581900
C 3.13102500 0.25374200 -0.10777300
C 4.40144800 0.03606700 0.46529000
C 5.31052100 1.09021700 0.51891100
C 5.00062400 2.35654000 0.03795400
H 3.48803100 3.53542200 -0.94675000
H 1.87344600 1.69247900 -1.10285000
C 4.77367700 -1.33194400 0.97090500
H 6.28951100 0.90153200 0.95571000
H 5.72469900 3.16322400 0.10078500
C 4.01900100 -2.39577000 0.18624900
C 2.53088900 -2.11796600 0.27159700
H 5.85693400 -1.47717800 0.88818700
H 4.33599000 -2.37921900 -0.86375200
H 2.19415800 -2.22681300 1.31641600
H 4.52706700 -1.42913000 2.03863200
H 4.21995700 -3.39823700 0.57942500
H 1.96819100 -2.84775700 -0.31976000
N 2.20475900 -0.78511500 -0.22258100
O -5.19618400 -0.02946600 2.10356300
O -6.34506200 -0.08359700 1.47458700
Na -5.88193000 0.48499100 -0.72566600
INT2(singlet)
C 0.25076600 1.50698100 -0.99315600
C 1.60867900 1.27301800 -1.11943600
C 2.13162300 0.04451700 -0.72870200
C 1.30315700 -0.95084100 -0.20185000
C -0.04698400 -0.71031200 -0.06831000
C -0.61175800 0.52127900 -0.47210200
H -0.14459300 2.46070600 -1.32145600
H 2.27300700 2.02801600 -1.52256300
H 1.74543900 -1.88322200 0.13048400
H -0.68095600 -1.46887100 0.37595400
H 2.90419800 0.10930100 1.91766600
N 3.52506800 -0.21075500 -0.86718600
O 3.94802600 -1.34516700 -0.62940800
O 4.27886800 0.71362000 -1.24289800
C -3.81812600 -2.39321200 -0.81054500
C -2.85691700 -1.40185100 -0.96514700
C -2.92135600 -0.23818100 -0.19255200
C -3.98685100 -0.05178400 0.70275700
C -4.95485400 -1.04356800 0.82294400
C -4.86911700 -2.22141300 0.08672900
H -3.75260400 -3.29713700 -1.40946200
H -2.05228500 -1.52504700 -1.68351800
C -4.05725100 1.27285800 1.39917000
H -5.78384400 -0.88769100 1.50955200
H -5.62425100 -2.99323400 0.20182500
C -3.79301800 2.34057200 0.33869200
C -2.38541900 2.18333000 -0.22784500
H -5.03375300 1.41320500 1.87320100
H -4.53844200 2.23394700 -0.45744800
H -1.66807800 2.70675200 0.41644100
H -3.29491400 1.34214400 2.18874200
H -3.89166700 3.35371700 0.74314300
H -2.33415000 2.65177900 -1.22131300
N -1.95925900 0.78462500 -0.30313200
O 3.82545100 0.34196200 1.74300100
O 4.51757300 -0.87696000 2.09924500
Na 5.67285900 -0.15613200 0.47887000
NaO2H
O -0.87988100 -0.61942800 -0.09797900
O -0.60528100 0.84791900 -0.00312900
Na 1.21818500 -0.10066000 0.01739200
H -1.51873600 -0.72066200 0.61754500
3a-1
C -2.79810600 2.40762700 0.80930700
C -1.79012300 1.45365900 0.87726900
C -1.93431400 0.23467100 0.20789400
C -3.12062900 -0.04407300 -0.48911900
C -4.13008200 0.91270800 -0.52230600
C -3.97064800 2.14418300 0.10574900
H -2.67128200 3.35484700 1.32578000
H -0.88751700 1.64901100 1.44805900
C -3.25481900 -1.42021600 -1.06617200
H -5.05156900 0.68562600 -1.05355800
H -4.76150400 2.88688200 0.05952000
C -2.79052600 -2.39526200 0.01478000
C -1.31697500 -2.16438000 0.33459900
H -4.28853500 -1.61854800 -1.36625800
H -3.40366600 -2.24191300 0.90995500
H -0.69473600 -2.72153300 -0.37663700
H -2.62460900 -1.53458500 -1.96011300
H -2.91814000 -3.43902500 -0.29188400
H -1.09248000 -2.55184900 1.33873700
N -0.93140000 -0.75501100 0.23576000
C 0.41508100 -0.45061300 0.15946000
C 1.38312300 -1.37890700 0.59451500
C 0.86494500 0.76224200 -0.40812900
C 2.73459100 -1.10289400 0.48265200
H 1.07910300 -2.31575500 1.04548000
C 2.21206000 1.03668900 -0.51832300
H 0.14267500 1.47723200 -0.78436100
C 3.14515800 0.10440500 -0.06786300
H 3.48123800 -1.80907800 0.82672900
H 2.56061100 1.96018800 -0.96573400
N 4.55849600 0.39444400 -0.18138600
O 4.88195600 1.47577600 -0.65523000
O 5.34908500 -0.45784500 0.20245400
PhNH2
C -1.16773600 1.19882600 0.00343700
C 0.22137000 1.20463900 -0.00551600
C 0.93750800 0.00016500 -0.01027400
C 0.22134100 -1.20457500 -0.00544300
C -1.16757500 -1.19897200 0.00337500
C -1.87612700 -0.00001100 0.00864100
H -1.70099800 2.14606600 0.00848000
H 0.76307600 2.14820800 -0.01438800
H 0.76345200 -2.14791900 -0.01452700
H -1.70093000 -2.14615700 0.00860600
H -2.96180400 -0.00011500 0.01707800
N 2.32711500 -0.00002300 -0.07710100
H 2.76758400 0.83431600 0.28466800
H 2.76712800 -0.83467200 0.28447200
PhNH-radical
C -1.07920000 1.23047800 -0.00003800
C 0.30083300 1.20960800 0.00014100
C 1.01630300 -0.02800700 -0.00005700
C 0.24989700 -1.23348000 0.00000000
C -1.12928000 -1.19729800 0.00004300
C -1.80348600 0.03106300 -0.00005600
H -1.60769800 2.17986800 -0.00007500
H 0.86701500 2.13877600 0.00021700
H 0.79906300 -2.16986000 0.00005200
H -1.69695100 -2.12362500 0.00006200
H -2.88932000 0.05464300 -0.00010900
N 2.34870200 -0.13689400 0.00003300
H 2.75657800 0.80427200 -0.00057300
TS1b
C -0.36448100 -0.06374700 1.09761600
C -1.55949100 -0.70052000 0.83998900
C -2.56731200 -0.00500200 0.16729600
C -2.40643200 1.33446700 -0.22421200
C -1.21642200 1.96804100 0.02792100
C -0.10867400 1.25487600 0.59903200
H 0.42782500 -0.58770600 1.62336500
H -1.74685500 -1.71820400 1.16191800
H -3.23719800 1.84335600 -0.69879300
H -1.07619500 3.00384500 -0.26318000
H 0.66406600 1.84021300 1.08846600
N -3.82353500 -0.67144900 -0.10207500
O -4.69804500 -0.02960300 -0.67013600
O -3.93684600 -1.83873700 0.25079100
C 4.41089200 0.46516500 0.43434000
C 3.20667400 1.04181300 0.06534100
C 2.19600300 0.26693200 -0.53941300
C 2.43675100 -1.10568300 -0.75097300
C 3.65274900 -1.67159600 -0.39768000
C 4.64253500 -0.89233000 0.20195400
H 5.18246900 1.07540500 0.89538700
H 3.02490300 2.10267700 0.21412500
H 3.82853000 -2.72826000 -0.57926200
H 5.59032300 -1.33987700 0.48621900
N 1.02505200 0.89803500 -0.91301400
H 0.41782500 0.23006300 -1.39449000
H 1.65607200 -1.71538100 -1.20064200
TS1b'
C 0.78310200 1.68897100 -0.87939200
C 0.81023400 0.28594000 -0.60428200
C 2.05286900 -0.23076400 -0.12891000
C 3.08493900 0.58480100 0.28489200
C 2.96469200 1.96796400 0.13115400
C 1.81920400 2.50796700 -0.47004100
H -0.09779900 2.10381600 -1.36047400
H 0.20064600 -0.38500300 -1.19838200
H 3.97631400 0.13233100 0.70420500
H 3.77386600 2.61733000 0.44923500
H 1.75500000 3.57996900 -0.63533300
N 2.17757700 -1.66228300 -0.00139700
O 3.22245200 -2.11430800 0.44817500
O 1.22424200 -2.34646800 -0.35874700
C -3.95073400 0.94829400 0.27527700
C -2.62691500 1.13338000 0.64468800
C -1.69116000 0.08818600 0.49911000
C -2.12111300 -1.13645100 -0.05703600
C -3.44024700 -1.30306500 -0.44209100
C -4.36237700 -0.26614100 -0.27503900
H -4.66574500 1.75587100 0.40620400
H -2.29884900 2.08354600 1.06122300
H -3.76179800 -2.25049400 -0.86545500
H -5.39780100 -0.40506200 -0.57206300
N -0.37671900 0.18673300 0.89649300
H -0.20671200 1.10400400 1.31638600
H -1.39163300 -1.93573800 -0.15662800
PhCN
C -1.79828100 -1.20796000 0.00009200
C -0.40969900 -1.21453500 0.00009200
C 0.28759300 0.00000000 -0.00000100
C -0.40970000 1.21453500 -0.00009300
C -1.79828200 1.20795900 -0.00009100
C -2.49227400 0.00000000 0.00000100
H -2.34103900 -2.14845700 0.00016500
H 0.14271400 -2.14861500 0.00016200
H 0.14271300 2.14861600 -0.00016300
H -2.34104000 2.14845600 -0.00016300
H -3.57854000 -0.00000100 0.00000100
C 1.71827400 0.00000100 -0.00000200
N 2.87976700 0.00000000 -0.00000200
TS1c
C -1.81842100 -1.61092500 0.55157800
C -3.03643300 -1.21413000 0.06584300
C -3.38764800 0.15488100 0.05813500
C -2.50335700 1.10281300 0.62208700
C -1.27976700 0.70873200 1.09728300
C -0.81846100 -0.64646900 0.94055300
H -1.57746800 -2.66837500 0.59219900
H -3.75742200 -1.94569400 -0.28540600
H -2.82031000 2.13838000 0.70024000
H -0.61781400 1.43588500 1.55556000
H -0.10259400 -0.97719800 1.69387400
C 2.00004500 2.60905800 -0.38162800
C 1.09447500 1.57254600 -0.52359600
C 1.46099800 0.23932200 -0.24711500
C 2.80433600 -0.03323800 0.10718500
C 3.70650800 1.02142400 0.21988200
C 3.31410000 2.33845700 0.00603500
H 1.69198100 3.62909400 -0.59399900
H 0.08102200 1.75931500 -0.86302800
C 3.24531800 -1.46469400 0.22889600
H 4.74146800 0.79900900 0.47176700
H 4.03377600 3.14543300 0.10929700
C 2.40776300 -2.30495900 -0.72680000
C 0.94108700 -2.12633000 -0.36744300
H 4.31549100 -1.54765900 0.00841500
H 2.58883500 -1.98178800 -1.75909400
H 0.80487600 -2.55387100 0.64007500
H 3.10646600 -1.83466100 1.25619700
H 2.66615000 -3.36809100 -0.66308400
H 0.29524500 -2.70550400 -1.03957900
N 0.48473800 -0.73740500 -0.41689200
C -4.64685100 0.56768200 -0.45119000
N -5.67786200 0.90750500 -0.87191600
TS1c'
C -1.02766500 -1.61632400 -0.91882200
C -1.24126500 -0.20856500 -0.69948100
C -2.54353800 0.13557500 -0.15572600
C -3.31687800 -0.82703100 0.48467400
C -2.94078400 -2.16789700 0.44962700
C -1.82291700 -2.55666000 -0.31259300
H -0.17298200 -1.92101100 -1.51330800
H -0.88066700 0.44309500 -1.49458200
H -4.24350700 -0.52921000 0.96567100
H -3.55266100 -2.91488700 0.94515100
H -1.60364100 -3.61339400 -0.44039500
C 2.72730600 -2.07429000 0.37235700
C 1.50261400 -1.47306100 0.60517100
C 1.28040200 -0.12085500 0.27584600
C 2.35889100 0.63802000 -0.23675500
C 3.59034300 0.02121700 -0.44160400
C 3.77830300 -1.32926800 -0.16674700
H 2.87491500 -3.11941600 0.63038000
H 0.68553600 -2.02462900 1.05786500
C 2.16844400 2.11538400 -0.42525100
H 4.41879700 0.61862700 -0.81666700
H 4.74548600 -1.79158500 -0.34234100
C 1.21891000 2.60395100 0.66180800
C -0.10222800 1.86329500 0.52166300
H 3.13532300 2.62910000 -0.38314800
H 1.66299000 2.41700800 1.64718900
H -0.56545000 2.20818000 -0.41408100
H 1.73541200 2.33630900 -1.41269600
H 1.03037500 3.68040600 0.58297300
H -0.79756200 2.14442800 1.32127300
N 0.01628900 0.40164500 0.54007900
C -3.03453400 1.46398900 -0.26237100
N -3.45125800 2.54579700 -0.37494600
